# Supplementary material for: Balancing LncRNA H19 and miR‐675 Bioconversion as a Key Regulator of Embryonic Myogenesis Under Maternal Obesity
Source: J Cachexia Sarcopenia Muscle. 2025 Mar 31;16(2):e13791. doi: 10.1002/jcsm.13791 (PMC11955836; doi:10.1002/jcsm.13791)
Supplement: Supplementary file 6 — Data S6. Supporting Information. [file JCSM-16-e13791-s005.xlsx]

## Sheet: Sheet1
Sample Number	C1	C2	H1	H2
Sample - long name	Control 1	Control 2	HFD 1	HFD 2
Library Type	GEx	GEx	GEx	GEx
Organism	Mus musculus	Mus musculus	Mus musculus	Mus musculus
Condition
Preparation Method	10xGenomics scGene Expression	10xGenomics scGene Expression	10xGenomics scGene Expression	10xGenomics scGene Expression
Total Volume Submitted (µl)	32	32	32	32
DNA, RNA, or cells submitted	cDNA	cDNA	cDNA	cDNA
Concentration	28ng/ul	21.9ng/ul	22.1ng/ul	20.9ng/ul
Total amount of DNA, RNA, or cells submitted	~890ng	~700ng	~700ng	~700ng
Desired # of recovery cells	~8000	~8000	~8000	~8000
Desired # of genome copies
Library Size	300-700bp	300-700bp	300-700bp	300-700bp
i7 v2 Chemistry Sample Index Well	SI-TT-E6	SI-TT-E7	SI-TT-E8	SI-TT-E9
Index Sequence	TTGAGAGTCA	GTCCTTCGGC	GAGCAAGGGC	TGTCCCAACG	index(i7)
	AACCTGGTAG	TCATGCACAG	ATTGACTTGG	TCGATGTCCA	index2_workflow_a(i5)
	CTACCAGGTT	CTGTGCATGA	CCAAGTCAAT	TGGACATCGA	index2_workflow_b(i5)
Kit Used: NextGEM Single Cell 3' v3.1
Sample arrival date	9/27 and 9/29 2022
Library completion	2022-10-04
